# Supplementary material for: MaxEnt-Based Predictions of Suitable Potential Distribution of Leymus secalinus Under Current and Future Climate Change
Source: Plants (Basel). 2025 Jan 20;14(2):293. doi: 10.3390/plants14020293 (PMC11768666; doi:10.3390/plants14020293)
Supplement: Supplementary file 1 [file plants-14-00293-s001.zip]

Archive with 1 entries (1 files):
- plants-3442458-supplementary.pdf
